# Supplementary material for: Utilizing Wild Cajanus platycarpus, a Tertiary Genepool Species for Enriching Variability in the Primary Genepool for Pigeonpea Improvement
Source: Front Plant Sci. 2020 Jul 23;11:1055. doi: 10.3389/fpls.2020.01055 (PMC7390956; doi:10.3389/fpls.2020.01055)
Supplement: Supplementary file 2 [file Table_1.xlsx]

## Sheet: Sheet1
Table S1. Correlation among agronomic and grain nutritional traits in pigeonpea pre-breeding population evaluated during 2016 and 2017 rainy seasons at ICRISAT, Patancheru, India.
	2016 Rainy Season						2017 Rainy season
	Protein	Fe	Zn	Ca	Mg	GYPP	Protein	Fe	Zn	Ca	Mg	GYPP
Days to first flowering	-0.05	0.01	-0.38**	0.24**	0.19*	0.38**	-0.15	-0.04	-0.60**	0.21**	0.15	0.42**
Days to 50% flowering	-0.04	0.04	-0.37**	0.26**	0.20*	0.40**	-0.15	-0.04	-0.58**	0.22**	0.17*	0.39**
Plant height (cm)	0.09	-0.09	-0.13	-0.06	0.03	0.24**	-0.08	-0.19	-0.32**	0.04	0	0.42**
Primary branches (no.)	-0.05	-0.03	-0.11	0.14	0.15	0.01	-0.13	-0.17*	-0.44**	0.01	0.23**	0.45**
Secondary branches (no.)	-0.09	0.09	-0.15	-0.08	0.15	0.50**	-0.13	0.1	-0.19*	0.06	0	0.24**
Pods per plant (no.)	-0.01	0.05	-0.28**	0.1	0.15	0.92**	-0.03	-0.11	-0.33**	0.08	0.11	0.84**
Pod weight per plant (g)	0	0.06	-0.26**	0.07	0.19*	0.99**	0.01	-0.01	-0.36**	0.07	0.09	0.95**
Protein (%)	1	0.23**	0.44**	0.17*	0.19*	-0.02	1	0.31**	0.32**	0.15	0.21*	-0.06
Fe (mg kg-1)		1	0.37**	0.20*	0.05	0.04		1	0.27**	0.11	0.19*	-0.05
Zn (mg kg-1)			1	-0.05	-0.11	-0.28**			1	-0.12	-0.01	-0.42**
Ca (g kg-1)				1	0.64**	0.08				1	0.60**	0.01
Mg (g kg-1)					1	0.19*					1	0.04
Grain yield per plant (g)						1						1
** Signfiicant at P ≤ 0.01; * Signfiicant at P ≤ 0.05.
