# Supplementary material for: Utilizing Wild Cajanus platycarpus, a Tertiary Genepool Species for Enriching Variability in the Primary Genepool for Pigeonpea Improvement
Source: Front Plant Sci. 2020 Jul 23;11:1055. doi: 10.3389/fpls.2020.01055 (PMC7390956; doi:10.3389/fpls.2020.01055)
Supplement: Supplementary file 3 [file Table_2.xlsx]

## Sheet: PathAn_pooled
Table S2. Direct (in bold) and indirect effects of 10 traits on grain yield per plant in the C. platycarpus derived population in 2016, 2017 and pooled over years
2016 Rainy Season
Traits	DF	PH	NPB	NSB	PPP	Protein	Fe	Zn	Ca	Mg	GYPP	Residual
Days to first flowering (DF)	0.0368914	0.0180525	-0.00036119	0.0101429	0.314027	0.00118165	0.000116038	-0.00168135	-0.0160053	0.0176367	0.38	0.139598
Plant height (PH)	0.00996069	0.066861	-0.00036119	0.00348663	0.157013	-0.00212697	-0.00104435	-0.000575197	0.00400133	0.00278474	0.24	0.139598
Primary branches (NPB)	0.00553372	0.0100291	-0.00240793	0.000633932	-0.00872296	0.00118165	-0.000348115	-0.000486705	-0.00933643	0.0139237	0.01	0.139598
Secondary branches (NSB)	0.0118053	0.00735471	-4.81586e-05	0.0316966	0.427425	0.00212697	0.00104435	-0.000663689	0.0053351	0.0139237	0.5	0.139598
Pods per plant (PPP)	0.0132809	0.012035	2.40793e-05	0.0155313	0.872296	0.00023633	0.000580192	-0.00123889	-0.00666888	0.0139237	0.92	0.139598
Protein	-0.00184457	0.00601749	0.000120397	-0.0028527	-0.00872296	-0.023633	0.00266888	0.00194682	-0.0113371	0.0176367	-0.02	0.139598
Fe	0.000368914	-0.00601749	7.22379e-05	0.0028527	0.0436148	-0.00543558	0.0116038	0.0016371	-0.0133378	0.00464123	0.04	0.139598
Zn	-0.0140188	-0.00869193	0.000264872	-0.00475449	-0.244243	-0.0103985	0.00429342	0.00442459	0.00333444	-0.0102107	-0.28	0.139598
Ca	0.00885395	-0.00401166	-0.00033711	-0.00253573	0.0872296	-0.0040176	0.00232077	-0.00022123	-0.0666888	0.0594078	0.08	0.139598
Mg	0.00700938	0.00200583	-0.00036119	0.00475449	0.130844	-0.00449026	0.000580192	-0.000486705	-0.0426808	0.0928247	0.19	0.139598
2017 Rainy Season
Traits	DF	PH	NPB	NSB	PPP	Protein	Fe	Zn	Ca	Mg	GYPP	Residual
Days to first flowering (DF)	-0.0320532	0.0362281	0.00856678	0.0623842	0.282969	-0.00483504	-0.00328134	0.0898037	-0.0167434	-0.00303864	0.42	0.216045
Plant height (PH)	-0.0105776	0.109782	0.00792427	0.011009	0.275321	-0.00257869	-0.0155864	0.0478953	-0.00318923	0	0.42	0.216045
Primary branches (NPB)	-0.0128213	0.0406194	0.021417	0.022018	0.336504	-0.00419037	-0.0139457	0.065856	-0.000797306	-0.00465924	0.45	0.216045
Secondary branches (NSB)	-0.0108981	0.00658693	0.00257003	0.183483	0.0305912	-0.00419037	0.00820335	0.0284378	-0.00478384	0	0.24	0.216045
Pods per plant (PPP)	-0.0118597	0.0395216	0.00942346	0.00733932	0.764781	-0.000967008	-0.00902369	0.049392	-0.00637845	-0.00222833	0.84	0.216045
Protein	0.00480798	-0.00878258	-0.0027842	-0.0238528	-0.0229434	0.0322336	0.0254304	-0.0478953	-0.0119596	-0.00425409	-0.06	0.216045
Fe	0.00128213	-0.0208586	-0.00364088	0.0183483	-0.0841259	0.00999241	0.0820335	-0.0404117	-0.00877037	-0.00384894	-0.05	0.216045
Zn	0.0192319	-0.0351303	-0.00942346	-0.0348618	-0.252378	0.0103147	0.0221491	-0.149673	0.00956768	0.000202576	-0.42	0.216045
Ca	-0.00673118	0.00439129	0.00021417	0.011009	0.0611825	0.00483504	0.00902369	0.0179607	-0.0797306	-0.0121545	0.01	0.216045
Mg	-0.00480798	0	0.0049259	0	0.0841259	0.00676905	0.0155864	0.00149673	-0.0478384	-0.0202576	0.04	0.216045
Pooled over years
Traits	DF	PH	NPB	NSB	PPP	Protein	Fe	Zn	Ca	Mg	GYPP	Residual
Days to first flowering (DF)	0.00394856	0.0339502	-0.00146803	0.0489721	0.366031	0.0052001	0.00177791	0.0406269	-0.019408	0.0103691	0.49	0.147304
Plant height (PH)	0.00130303	0.102879	-0.00123865	0.0125035	0.244021	0.00260005	-0.0106675	0.0187509	-0.00168766	0.00153617	0.37	0.147304
Primary branches (NPB)	0.00126354	0.0277774	-0.00458758	0.0156294	0.187083	0.00832017	-0.0177791	0.0289076	-0.00506297	0.00844892	0.25	0.147304
Secondary branches (NSB)	0.00185582	0.0123455	-0.000688137	0.104196	0.260289	0.00832017	0.0080006	0.0156257	0.00506297	0.00499255	0.42	0.147304
Pods per plant (PPP)	0.00177685	0.0308638	-0.00105514	0.0333427	0.813403	0.00416008	-0.0106675	0.0304702	-0.00843828	0.00614467	0.9	0.147304
Protein	-0.000394856	-0.00514397	0.000734013	-0.0166714	-0.0650722	-0.052001	0.0302245	-0.0312515	-0.0177204	0.0072968	-0.15	0.147304
Fe	7.89712e-05	-0.0123455	0.000917517	0.00937764	-0.0976083	-0.0176804	0.0888955	-0.0289076	-0.0177204	0.00499255	-0.07	0.147304
Zn	-0.00205325	-0.024691	0.00169741	-0.0208392	-0.317227	-0.0208004	0.0328913	-0.0781287	0.00337531	-0.00422446	-0.43	0.147304
Ca	0.000908169	0.00205759	-0.000275255	-0.00625176	0.0813403	-0.0109202	0.0186681	0.00312515	-0.0843828	0.0257308	0.03	0.147304
Mg	0.00106611	0.00411517	-0.00100927	0.0135455	0.130144	-0.0098802	0.0115564	0.00859416	-0.0565365	0.0384042	0.14	0.147304
Grain yield per plant (GYPP)
