# Supplementary material for: Utilizing Wild Cajanus platycarpus, a Tertiary Genepool Species for Enriching Variability in the Primary Genepool for Pigeonpea Improvement
Source: Front Plant Sci. 2020 Jul 23;11:1055. doi: 10.3389/fpls.2020.01055 (PMC7390956; doi:10.3389/fpls.2020.01055)
Supplement: Supplementary file 4 [file Table_3.xlsx]

## Sheet: Sheet1
Table S3. Cluster means of 10 clusters formed from 136 introgression lines derived from C. platycarpus following Ward’s method for different agronomic traits and grain nutrients
Traits	Cluster 1	Cluster 2	Cluster 3	Cluster 4	Cluster 5	Cluster 6	Cluster 7	Cluster 8	Cluster 9	Cluster 10
Days to first flowering	112	62	112	81	103	112	100	105	96	99
Days to 50% flowering	119	68	119	89	111	120	108	114	104	108
Plant height (cm)	225	122.32	226.87	208.84	223.35	225.31	221.03	221.32	227.36	165.18
Primary branches (no.)	17	12	20	13	19	17	16	21	18	13
Secondary branches (no.)	7	2	10	3	5	7	5	5	3	7
Pods per plant (no.)	134	115	213	101	188	225	161	155	159	105
Pod weight per plant (g)	44.52	34.21	79.61	33.23	66.29	81.5	57.14	52.71	51.87	31.84
Grain yield per plant (g)	29.78	22.93	55.12	23.25	46.23	53.33	38.29	37	36.1	21.5
Protein (%)	20.57	20.75	20.09	20.85	20.16	21.27	21.57	21.15	21.28	20.92
Fe (mg kg-1)	34.72	32.08	34.58	35.37	31.97	37.09	38.87	37.45	32.78	39.9
Zn (mg kg-1)	32.31	39.96	32.4	38.04	31.61	34.09	36.04	33.95	34.49	35.51
Ca (g kg-1)	1.53	1.15	1.2	1.2	1.26	1.68	1.37	2.15	1.43	1.78
Mg (g kg-1)	1.33	1.19	1.31	1.21	1.27	1.37	1.27	1.48	1.31	1.41
