# Supplementary material for: Utilizing Wild Cajanus platycarpus, a Tertiary Genepool Species for Enriching Variability in the Primary Genepool for Pigeonpea Improvement
Source: Front Plant Sci. 2020 Jul 23;11:1055. doi: 10.3389/fpls.2020.01055 (PMC7390956; doi:10.3389/fpls.2020.01055)
Supplement: Supplementary file 5 [file Table_4.xlsx]

## Sheet: Sheet1
Table S4. Top ten most diverse introgression lines, most similar and diverse Introgression lines in relation to the popular pigeonpea variety, Asha (ICPL 87119) and the recurrent parent, ICPL 85010.
SL. No.	Pairs of ILs showing maximum diversity		Diversity	Accessions showing maximum diversity with 'ICPL 87119'	Maximum Diversity	Accessions showing minimum diversity with 'ICPL 87119''	Minimum diversity	Accessions showing maximum diversity with Parent 'ICPL 85010'	Maximum Diversity	Accessions showing minimum diversity with parent 'ICPL 85010'	Minimum diversity
1	ICPP 171119	ICPP 171078	10.76	ICPP 171027	9.0865	ICPP 171031	2.60446	ICPP 171119	12.4158	ICPP 171033	5.68326
2	ICPP 171119	ICPP 171082	10.73	ICPP 171082	9.08003	ICPP 171055	2.83787	ICPP 171098	12.2627	ICPP 171023	5.70468
3	ICPP 171119	ICPP 171030	10.6985	ICPP 171024	8.75754	ICPP 171069	2.87478	ICPP 171045	12.1582	ICPP 171032	5.73518
4	ICPP 171119	ICPP 171027	10.5594	ICPP 171030	8.6213	ICPP 171071	3.19836	ICPP 171088	12.0684	ICPP 171128	5.83292
5	ICPP 171119	ICPP 171024	10.3076	ICPP 171078	8.47111	ICPP 171056	3.34826	ICPP 171044	11.7796	ICPP 171082	5.89898
6	ICPP 171119	ICPP 171032	10.218	ICPP 171032	8.3859	ICPP 171060	3.40661	ICPP 171089	11.6684	ICPP 171027	5.91365
7	ICPP 171119	ICPP 171033	10.19	ICPP 171073	8.25783	ICPP 171021	3.61515	ICPP 171010	11.4702	ICPP 171030	5.98299
8	ICPP 171119	ICPP 171023	9.99777	ICPP 171023	8.23266	ICPP 171070	3.66794	ICPP 171029	11.449	ICPP 171024	6.28356
9	ICPP 171119	ICPP 171043	9.99	ICPP 171014	8.12031	ICPP 171129	3.78303	ICPP 171096	11.349	ICPP 171138	6.4116
10	ICPP 171082	ICPP 171045	9.99	ICPP 171010	8.12015	ICPP 171105	3.83585	ICPP 171100	11.2514	ICPP 171123	6.60332
